# Supplementary material for: Field evaluation of two commercial feline immunodeficiency virus antibody detection point-of-care kits in domestic cats
Source: BMC Vet Res. 2026 Apr 14;22:235. doi: 10.1186/s12917-026-05416-9 (PMC13085364; doi:10.1186/s12917-026-05416-9)
Supplement: Supplementary file 1 — Supplementary Material 1. [file 12917_2026_5416_MOESM1_ESM.xlsx]

## Sheet: Sheet1
cat ID	Anigen®	SNAP®	PCR	FIV infection status	Fassisi®	VDRG®
14	+	+	+	FIV infected	+	+
26	+	+	+	FIV infected	+	-
27	+	+	-	FIV infected	+	+
43	+	+	+	FIV infected	-	+
101	+	+	-	FIV infected	+	+
102	+	+	+	FIV infected	+	-
104	+	+	-	FIV infected	+	+
105	+	+	-	FIV infected	+	+
106	+	+	-	FIV infected	+	+
107	+	+	-	FIV infected	+	-
108	+	+	-	FIV infected	+	+
109	+	+	-	FIV infected	+	+
115	+	+	-	FIV infected	+	-
117	+	+	-	FIV infected	+	+
119	+	+	-	FIV infected	+	+
120	+	+	-	FIV infected	+	-
121	+	+	-	FIV infected	+	-
124	+	+	-	FIV infected	+	-
126	+	+	-	FIV infected	+	-
127	+	+	-	FIV infected	+	+
131	+	+	-	FIV infected	+	-
133	+	+	-	FIV infected	+	-
134	+	+	-	FIV infected	+	+
137	+	+	-	FIV infected	+	-
140	+	+	-	FIV infected	+	-
144	+	+	-	FIV infected	+	+
145	+	+	-	FIV infected	+	+
147	+	+	-	FIV infected	+	+
148	+	+	-	FIV infected	+	+
154	+	+	-	FIV infected	+	+
157	+	+	-	FIV infected	+	+
158	+	+	-	FIV infected	+	+
165	+	+	-	FIV infected	+	-
167	+	+	-	FIV infected	+	-
171	+	+	-	FIV infected	+	-
172	+	+	-	FIV infected	+	-
173	+	+	-	FIV infected	+	-
174	+	+	-	FIV infected	+	-
176	+	+	-	FIV infected	+	-
177	+	+	-	FIV infected	+	+
178	+	+	-	FIV infected	+	-
179	+	+	-	FIV infected	+	-
186	+	+	-	FIV infected	+	+
187	+	+	-	FIV infected	+	+
188	+	+	-	FIV infected	+	+
192	+	+	-	FIV infected	+	+
198	+	+	-	FIV infected	+	+
199	+	+	-	FIV infected	+	+
200	+	+	+	FIV infected	+	+
216	+	+	-	FIV infected	+	+
218	+	+	-	FIV infected	+	+
221	+	+	-	FIV infected	+	+
223	+	+	+	FIV infected	+	-
239	+	+	+	FIV infected	+	-
241	+	+	+	FIV infected	+	+
249	+	+	-	FIV infected	+	+
251	+	+	-	FIV infected	+	+
252	+	+	-	FIV infected	+	+
253	+	+	-	FIV infected	+	+
279	+	+	-	FIV infected	+	-
287	+	+	-	FIV infected	+	+
296	+	+	-	FIV infected	+	+
20	-	-	-	FIV non-infected	-	-
21	-	-	-	FIV non-infected	-	-
22	-	-	-	FIV non-infected	-	-
29	-	-	-	FIV non-infected	-	-
33	-	-	-	FIV non-infected	-	-
34	-	-	-	FIV non-infected	-	-
35	-	-	-	FIV non-infected	-	-
47	-	-	-	FIV non-infected	-	-
50	-	-	-	FIV non-infected	-	-
54	-	-	-	FIV non-infected	-	-
111	-	-	-	FIV non-infected	-	-
112	-	-	-	FIV non-infected	-	-
122	-	-	-	FIV non-infected	-	-
128	-	-	-	FIV non-infected	-	-
135	-	-	-	FIV non-infected	-	-
201	-	-	-	FIV non-infected	-	-
233	-	-	-	FIV non-infected	-	-
204	-	-	-	FIV non-infected	-	-
234	-	-	-	FIV non-infected	-	-
235	-	-	-	FIV non-infected	-	-
236	-	-	-	FIV non-infected	-	-
238	-	-	-	FIV non-infected	-	-
242	-	-	-	FIV non-infected	-	-
243	-	-	-	FIV non-infected	-	-
245	-	-	-	FIV non-infected	-	-
246	-	-	-	FIV non-infected	-	-
256	-	-	-	FIV non-infected	-	-
257	-	-	-	FIV non-infected	-	-
258	-	-	-	FIV non-infected	-	-
259	-	-	-	FIV non-infected	-	-
261	-	-	-	FIV non-infected	-	-
263	-	-	-	FIV non-infected	-	-
267	-	-	-	FIV non-infected	-	-
268	-	-	-	FIV non-infected	-	-
270	-	-	-	FIV non-infected	-	-
271	-	-	-	FIV non-infected	-	-
272	-	-	-	FIV non-infected	-	-
274	-	-	-	FIV non-infected	-	-
275	-	-	-	FIV non-infected	-	-
276	-	-	-	FIV non-infected	-	-
277	-	-	-	FIV non-infected	-	-
280	-	-	-	FIV non-infected	-	-
281	-	-	-	FIV non-infected	-	-
282	-	-	-	FIV non-infected	-	-
283	-	-	-	FIV non-infected	-	-
284	-	-	-	FIV non-infected	-	-
285	-	-	-	FIV non-infected	-	-
288	-	-	-	FIV non-infected	-	-
289	-	-	-	FIV non-infected	-	-
290	-	-	-	FIV non-infected	-	-
291	-	-	-	FIV non-infected	-	-
293	-	-	-	FIV non-infected	-	-
294	-	-	-	FIV non-infected	-	-
295	-	-	-	FIV non-infected	-	-
